# Supplementary material for: Clinical Effectiveness of Non-Immersive Virtual Reality Tasks for Post-Stroke Neuro-Rehabilitation of Distal Upper-Extremities: A Case Report
Source: J Clin Med. 2022 Dec 22;12(1):92. doi: 10.3390/jcm12010092 (PMC9820917; doi:10.3390/jcm12010092)
Supplement: Supplementary file 1 [file jcm-12-00092-s001.zip]

Archive with 1 entries (1 files):
- jcm-2059684-supplementary.pdf
